# Supplementary material for: Biodiversity and Spatiotemporal Variations of Mecoptera in Thailand: Influences of Elevation and Climatic Factors
Source: Insects. 2024 Feb 23;15(3):151. doi: 10.3390/insects15030151 (PMC10971531; doi:10.3390/insects15030151)
Supplement: Supplementary file 1 [file insects-15-00151-s001.zip]

Archive with 1 entries (1 files):
- insects-2865980-supplementary.pdf
